# Supplementary material for: Uncovering the phylogeography of Schinus terebinthifolia in South Africa to guide biological control
Source: AoB Plants. 2021 Dec 23;14(1):plab078. doi: 10.1093/aobpla/plab078 (PMC8783615; doi:10.1093/aobpla/plab078)
Supplement: plab078_suppl_Supplementary_Table_S2 [file plab078_suppl_supplementary_table_s2.xlsx]

## Sheet: Table S2
Table S2. Haplotype information and microsatellite genotype data for all samples including the subset (n = 95) of the 592 Florida plants analysed in Williams et al. (2007) and 45 samples from Hawaii.
Sample	Region	Haplotype	Pop	Microsatellite markers
				StAAT1a	StAAT1b	StAAT16a	StAAT16b	staag13	staag13	staag14	staag14	stctcct01	stctcct01	stggt39	stggt39
SLC24	Florida	B	East	156	171	189	201	179	179	173	173	158	165	211	211
US08	Florida	B	East	171	171	201	201	209	209	173	186	158	165	211	211
NW23	Florida	B	East	171	171	201	201	183	209	173	181	165	165	211	211
EV08	Florida	B	East	171	171	201	201	183	183	173	173	158	165	211	211
US14	Florida	B	East	171	171	189	201	183	209	173	184	165	165	211	211
US04	Florida	B	East	171	171	189	201	189	209	181	181	158	165	211	211
IDN03	Florida	B	East	147	147	189	201	179	183	173	184	158	165	211	211
SLC12	Florida	B	East	156	168	201	201	183	209	173	173	158	158	211	225
NW28	Florida	B	East	171	171	189	201	189	209	173	179	165	165	211	211
M103	Florida	B	East	147	171	201	201	183	209	181	184	165	165	211	225
EV05	Florida	B	East	156	171	201	201	189	209	173	179	158	165	211	211
M102	Florida	B	East	171	171	201	201	183	189	181	181	158	158	211	211
EV06	Florida	B	East	147	171	189	201	189	209	179	181	158	158	211	211
SLC21	Florida	B	East	147	168	201	201	183	209	173	173	145	165	211	211
IDN09	Florida	B	East	171	171	201	201	183	183	173	179	158	165	211	225
EV04	Florida	B	East	171	171	201	201	183	183	184	184	165	165	211	211
IDN05	Florida	B	East	168	168	201	201	179	183	173	179	158	165	200	211
KL121	Florida	B	East	168	171	201	201	183	183	179	184	158	158	211	211
IDN08	Florida	B	East	168	171	201	201	183	209	173	179	145	158	211	211
MD01	Florida	B	East	171	171	201	201	183	183	184	184	158	158	211	211
SALT108	Florida	B	East	168	168	201	201	179	183	184	184	158	158	211	225
NW22	Florida	B	East	168	171	152	201	183	209	179	186	165	165	211	211
M106	Florida	B	East	126	147	201	201	209	209	179	184	158	165	211	211
MRT08	Florida	A	East	147	171	201	201	183	183	179	179	145	165	211	211
MD09	Florida	B	East	171	171	201	201	179	183	179	184	158	165	200	225
BR05	Florida	B	East	126	171	201	201	183	189	181	184	158	165	211	211
SLC06	Florida	B	East	147	147	201	201	183	189	179	179	145	158	211	211
NW19	Florida	B	East	0	0	201	201	183	183	179	179	145	165	211	211
M107	Florida	B	East	171	171	201	201	183	183	179	184	158	165	200	200
BR03	Florida	B	East	126	171	201	201	183	183	179	184	158	158	211	211
KL131	Florida	A	East	126	171	152	201	183	183	179	179	145	158	211	211
LM24	Florida	A	West	126	165	152	152	189	209	181	181	165	165	200	211
HN04	Florida	A	West	137	165	152	152	179	183	181	184	145	158	211	225
NAS06	Florida	B	West	126	126	152	192	179	183	173	179	145	145	200	200
VMC17	Florida	A	West	137	165	152	152	183	183	179	181	150	150	239	239
PG38	Florida	A	West	126	137	152	192	189	209	179	179	145	158	225	225
VMC23	Florida	A	West	137	165	152	192	183	189	179	184	145	158	211	211
VMC18	Florida	A	West	126	126	152	192	183	183	179	179	158	158	211	225
PG50	Florida	A	West	126	165	152	152	189	189	179	179	145	158	211	225
CK22	Florida	B	West	126	165	152	152	189	189	179	179	145	158	200	211
CK05	Florida	A	West	126	165	152	192	183	189	179	179	145	145	200	211
MTE10	Florida	A	West	126	137	152	192	183	183	179	179	145	158	239	239
PG36	Florida	A	West	165	165	152	192	183	189	179	179	145	158	239	239
CK35	Florida	A	West	165	165	152	152	183	189	179	184	158	158	200	239
VM04	Florida	A	West	126	126	152	192	183	189	179	179	145	145	200	211
LM21	Florida	A	West	126	165	192	192	183	189	179	179	145	158	200	225
LM30	Florida	A	West	126	126	152	192	183	183	179	179	145	158	200	225
LM34	Florida	A	West	126	126	152	152	183	183	179	179	145	158	225	239
VMC24	Florida	A	West	126	126	192	192	189	189	179	179	145	158	225	239
CK33	Florida	A	West	126	165	152	192	183	189	179	179	145	158	200	200
N71	Florida	A	West	165	165	192	192	189	189	179	179	145	145	225	239
PG46	Florida	A	West	126	126	192	192	189	189	179	179	145	158	200	239
VMC22	Florida	A	West	126	165	152	192	183	189	179	184	145	158	200	225
WAO30	Florida	B	West	126	126	152	192	183	189	179	179	145	158	200	239
VMC28	Florida	A	West	165	165	152	152	183	189	179	179	145	145	239	239
CK23	Florida	A	West	126	126	152	152	183	189	184	184	145	158	200	200
PG37	Florida	A	West	126	137	152	152	189	189	179	179	145	145	225	239
PG30	Florida	A	West	126	137	152	152	189	189	179	179	145	145	200	239
CK36	Florida	A	West	126	126	152	152	189	189	179	179	145	145	200	225
VM25	Florida	A	West	126	165	152	152	189	189	179	184	145	145	200	200
BRE03	Florida	B	West/East	147	171	192	201	179	209	173	179	158	158	200	239
IDN04	Florida	A	West/East	126	171	189	192	209	209	173	173	158	158	200	211
KL128	Florida	A	West/East	171	171	152	201	183	209	181	181	158	158	200	211
ccaf02	Florida	B	West/East	171	171	189	192	183	183	173	179	145	165	211	239
DE02	Florida	A	West/East	165	171	192	192	209	209	179	184	158	165	211	211
ccaf01	Florida	B	West/East	126	171	192	201	179	183	173	179	158	158	211	239
CS07	Florida	B	West/East	165	171	192	201	209	209	179	184	158	165	200	239
NAS02	Florida	B	West/East	165	171	152	192	179	183	173	179	158	158	211	211
OKE07	Florida	B	West/East	168	171	192	201	183	189	179	179	158	165	200	225
KL127	Florida	B	West/East	126	171	189	201	183	209	179	179	158	158	200	239
LM07	Florida	B	West/East	126	171	201	201	209	209	179	179	145	158	200	239
LM02	Florida	B	West/East	126	168	152	201	183	209	173	179	145	165	211	239
NAS05	Florida	B	West/East	126	165	192	201	179	183	173	173	158	158	200	200
NAS03	Florida	B	West/East	171	171	152	152	183	183	179	181	158	158	200	211
WAO24	Florida	B	West/East	147	171	152	201	183	183	179	179	145	158	225	239
OKE05	Florida	A	West/East	126	171	152	201	179	183	179	184	158	158	225	239
LM13	Florida	B	West/East	126	126	192	201	183	183	173	179	158	158	211	225
ck07	Florida	A	West/East	126	171	152	201	183	189	179	181	145	158	211	225
NAS01A	Florida	A	West/East	126	165	152	201	179	183	173	179	145	158	200	211
KL124	Florida	A	West/East	165	171	152	152	183	183	173	179	145	158	211	211
DW03	Florida	A	West/East	126	126	152	201	183	183	173	184	145	165	211	239
DE01	Florida	B	West/East	126	165	201	201	183	189	179	179	145	152	200	211
FC144	Florida	B	West/East	126	165	152	201	189	189	179	181	158	165	200	200
KL135	Florida	A	West/East	137	171	192	192	183	209	179	184	145	145	200	211
DE10	Florida	B	West/East	126	171	152	152	189	209	179	179	145	158	200	211
LM01	Florida	A	West/East	126	165	152	195	183	189	179	179	145	165	211	225
PAS02	Florida	B	West/East	126	171	152	152	183	183	179	179	158	158	200	211
IDN10	Florida	A	West/East	126	168	152	152	183	189	179	179	145	158	211	211
ck19	Florida	B	West/East	126	126	152	152	183	183	179	179	145	165	211	211
PAS04	Florida	A	West/East	137	165	192	201	183	189	179	184	145	158	211	239
CK06	Florida	A	West/East	126	126	152	201	183	183	179	179	158	158	200	225
PG43	Florida	A	West/East	126	126	192	201	183	189	179	184	145	145	200	225
VOL01	Florida	A	West/East	126	126	152	201	183	183	179	179	145	145	200	200
ck01	Florida	B	West/East	126	126	152	192	183	183	179	184	150	158	211	225
cs10	Florida	A	West/East	126	126	152	192	183	189	179	179	158	158	225	244
HA01	Hawaii	A		126	126	152	152	183	183	184	184	145	158	200	200
HA02	Hawaii	A		126	126	152	152	183	183	184	184	145	158	200	225
HA03	Hawaii	A		126	126	152	152	183	183	184	184	145	158	200	200
HA04	Hawaii	A		126	126	152	152	183	183	184	184	145	158	200	200
HA05	Hawaii	A		126	126	152	152	183	183	179	184	145	158	200	200
HA06	Hawaii	A		126	126	152	152	183	183	184	184	145	158	200	200
HA07	Hawaii	A		126	126	152	152	183	183	179	184	145	158	200	200
HA08	Hawaii	A		126	126	152	152	183	183	184	184	145	158	200	200
HA09	Hawaii	A		126	126	152	152	183	183	184	184	145	158	200	200
HA10	Hawaii	A		126	126	152	152	189	189	184	184	145	158	200	200
HW1	Hawaii	A		126	126	152	152	183	183	184	184	145	158	200	225
HW10	Hawaii	A		126	126	152	152	189	189	184	184	145	158	200	200
HW2	Hawaii	A		126	126	152	152	183	183	184	184	145	158	200	200
HW3	Hawaii	A		126	126	152	192	183	189	179	179	145	158	200	200
HW4	Hawaii	A		126	126	152	192	183	183	179	179	145	145	200	200
HW5	Hawaii	A		126	126	152	152	183	189	179	184	0	0	200	200
HW6	Hawaii	A		126	126	152	152	183	183	179	179	145	158	200	200
HW7	Hawaii	A		126	126	152	152	183	189	184	184	145	145	200	200
HW8	Hawaii	A		126	126	152	152	183	189	179	184	145	158	200	200
HW9	Hawaii	A		126	126	152	152	183	183	179	179	145	158	200	225
HW-Molokai1	Hawaii	A		126	126	152	152	183	183	179	184	145	145	200	200
HW-Molokai2	Hawaii	A		126	126	152	152	183	183	179	184	0	0	200	200
HW-Molokai3	Hawaii	A		126	126	152	152	189	189	179	184	145	158	200	200
HW-Molokai4	Hawaii	A		126	126	152	152	189	189	179	184	145	158	200	200
HW-Molokai6	Hawaii	A		126	126	192	192	183	183	179	184	145	158	200	225
MAUI1	Hawaii	A		126	126	152	192	183	183	184	184	145	158	200	200
MAUI10	Hawaii	A		126	126	152	152	183	183	184	184	145	158	225	225
MAUI11	Hawaii	A		126	126	152	152	189	189	179	184	145	145	200	200
MAUI12	Hawaii	A		126	126	152	152	183	189	179	179	158	158	200	200
MAUI13	Hawaii	A		126	126	152	152	183	189	179	179	145	158	200	200
MAUI14	Hawaii	A		126	126	152	192	183	189	179	179	158	158	200	200
MAUI15	Hawaii	A		126	126	152	152	189	189	179	179	145	145	200	200
MAUI16	Hawaii	A		126	126	152	192	183	189	179	179	145	158	200	200
MAUI17	Hawaii	A		126	126	152	152	183	183	179	184	145	158	225	225
MAUI18	Hawaii	A		126	126	152	152	183	183	184	184	158	158	225	225
MAUI19	Hawaii	A		126	126	152	152	183	183	179	184	158	158	200	200
MAUI2	Hawaii	A		126	126	152	152	183	183	179	179	145	158	200	200
MAUI20	Hawaii	A		126	126	152	152	183	189	179	179	158	158	200	200
MAUI3	Hawaii	A		126	126	152	152	183	189	184	184	145	145	225	225
MAUI4	Hawaii	A		126	126	152	152	183	183	184	184	145	145	200	200
MAUI5	Hawaii	A		126	126	152	152	183	183	179	179	145	145	200	200
MAUI6	Hawaii	A		126	126	152	152	183	183	179	184	145	158	200	200
MAUI7	Hawaii	A		126	126	152	152	183	183	179	179	145	158	200	225
MAUI8	Hawaii	A		126	126	152	152	183	183	179	184	145	145	200	225
MAUI9	Hawaii	A		126	126	192	192	189	189	179	184	145	145	200	200
1	South Africa	A		126	126	152	192	183	183	179	184	145	158	200	225
2	South Africa	A		126	137	152	152	183	183	179	179	145	145	200	200
3	South Africa	A		126	165	152	152	183	183	179	184	145	158	211	211
4	South Africa	A		165	165	152	152	183	183	179	184	158	158	200	239
5	South Africa	A		165	165	152	192	183	189	184	184	145	158	211	225
6	South Africa	A		126	165	152	152	183	183	179	184	145	158	211	225
7	South Africa	A		126	126	152	152	183	183	179	184	145	145	211	239
8	South Africa	A		126	126	152	192	183	183	179	179	158	158	211	225
9	South Africa	A		126	126	192	192	183	189	179	179	145	145	211	225
10	South Africa	A		126	137	152	152	183	189	184	184	145	145	211	211
11	South Africa	A		126	126	152	152	183	189	184	184	158	158	211	225
12	South Africa	A		126	126	152	152	183	183	179	184	145	158	239	239
13	South Africa	A		126	165	152	152	183	183	184	184	145	158	211	239
14	South Africa	A		126	126	152	152	183	183	179	179	145	158	211	211
15	South Africa	A		126	126	152	152	183	189	179	184	145	145	200	225
16	South Africa	A		165	165	152	192	183	183	179	184	158	158	239	239
17	South Africa	A		126	126	152	152	183	189	179	184	145	145	211	239
18	South Africa	A		126	126	152	152	183	189	179	179	145	145	211	211
19	South Africa	A		126	165	152	192	183	189	184	184	145	158	200	211
20	South Africa	A		126	126	192	192	183	189	179	179	145	158	211	225
21	South Africa	A		126	137	152	152	183	183	179	184	145	158	200	211
22	South Africa	A		126	126	152	152	183	183	179	184	145	145	200	211
23	South Africa	A		126	126	152	152	189	189	179	184	145	158	200	211
24	South Africa	A		126	126	152	152	189	189	179	184	145	158	200	200
25	South Africa	A		126	126	152	192	183	183	184	184	158	158	225	239
26	South Africa	A		126	126	152	152	183	189	179	184	145	145	200	239
27	South Africa	A		126	137	152	152	183	189	179	184	158	158	200	200
28	South Africa	A		126	126	152	152	183	183	179	184	145	158	211	211
29	South Africa	A		137	165	152	152	189	189	179	184	145	145	200	211
30	South Africa	A		126	165	152	192	183	189	184	184	145	158	211	211
31	South Africa	A		126	165	152	152	183	189	179	179	145	158	200	211
32	South Africa	A		126	126	152	152	189	189	179	184	145	145	200	200
33	South Africa	A		126	137	152	192	189	189	184	184	145	145	211	211
34	South Africa	A		126	126	152	152	183	183	184	184	145	158	200	211
35	South Africa	A		126	126	152	152	183	189	184	184	145	158	211	211
36	South Africa	A		126	137	152	152	183	189	179	184	158	158	200	225
37	South Africa	A		126	126	152	152	189	189	179	179	145	158	200	211
38	South Africa	A		126	126	152	152	183	189	184	184	145	145	200	211
39	South Africa	A		126	126	152	152	189	189	179	179	145	145	200	200
40	South Africa	A		126	165	152	152	183	183	184	184	145	158	211	225
41	South Africa	A		126	165	152	152	183	183	179	184	145	158	211	225
42	South Africa	A		126	137	152	192	183	189	179	179	145	158	211	239
43	South Africa	A		137	165	152	192	183	189	184	184	145	158	200	211
44	South Africa	A		126	165	152	152	183	183	179	184	145	158	200	211
45	South Africa	A		126	165	152	192	183	183	179	184	145	158	225	225
46	South Africa	A		126	126	152	152	183	189	179	179	145	145	211	211
47	South Africa	A		126	126	152	192	183	189	179	179	145	145	211	211
48	South Africa	A		126	165	152	152	183	189	184	184	145	158	225	239
49	South Africa	A		126	126	152	192	183	189	184	184	0	0	211	239
50	South Africa	A		126	126	152	152	183	183	179	184	145	158	211	211
51	South Africa	A		126	137	152	152	183	189	179	184	158	158	200	211
